# Supplementary material for: ABHD5 inhibits YAP-induced c-Met overexpression and colon cancer cell stemness via suppressing YAP methylation
Source: Nat Commun. 2021 Nov 18;12:6711. doi: 10.1038/s41467-021-26967-5 (PMC8602706; doi:10.1038/s41467-021-26967-5)
Supplement: Supplementary file 4 — Source Data [file 41467_2021_26967_MOESM4_ESM.xlsx]

## Sheet: Fig 1
Fig 1b
		Primary			Secondary
	shCTRL	1.04	0.97	0.99	1.18	0.77	1.05
	shABHD5	4.56	3.97	5.59	9.66	8.12	7.98
	shCTRL	23	21	15	9	18	17	29	37	39	14
	shABHD5	123	98	77	103	167	188	136	89	71	76
Fig 1c
	shCTRL	135	233	329	441	488
	shABHD5	1766	955	1345	1258	1256
	shCTRL	1.15	2.33	3.49	1.19	0.78	1.18	0.88	1.15	0.67	1.43
	shABHD5	7.44	5.52	5.19	6.99	8.13	9.31	11.22	7.04	8.88	7.85
Fig 1d
		shCTRL			shABHD5
	+ DEAB	1.33	0.83	0.88	3.14	5.45	4.02
	- DEAB	51.28	46.67	42.79	81.64	69.15	79.76
Fig 1e
	shCTRL	29.2	19.8	35.7
	shABHD5	57.7	63.9	76.3
Fig 1f
	ApcMin/+ /Abhd5+/+/Cre+	1	2	3	4	4	5	6	6	7	8	9	9
	ApcMin/+ /Abhd5f/f/Cre+	5	6	7	8	8	10	11	12	15	20	22	30
Fig 1i
		Day 7			Day 15			Day 20
	shCTRL	0	0	0	0	13	0	54	38	47
	shABHD5	22	35	19	78	89	100	100	90	100
		Day 7									Day 15									Day 22
	shCTRL	0	0	0	0	0	0	0	0	0	0	13	0	15	16	75	84	65	27	29	56	34	55	146	137	128	179	109
	shABHD5	22	35	19	56	44	78	16	32	51	321	235	155	199	259	267	178	198	298	516	677	721	498	553	441	1098	899	488
Fig 1j
		shCTRL						shABHD5
	1 x 106	0	0.21	0.32	0.38	0.39	0.68	1.56	0.97	0.59	0.39	0.79	1.79
	5 x 105	0.12	0.19	0.22	0.16	0.38	0.42	0.77	0.26	0.94	0.88	0.97	1.15
	1 x 105	0	0.12	0.15	0.13	0.22	0.29	0.98	0.33	0.56	0.45	0.66	0.78
	5 x 104	0	0.11	0.15	0.1	0.18	0.25	0.91	0.77	0.75	0.57	0.35	0.32
	1 x 104	0	0	0	0	0	0	0.89	0.75	0.48	0.52	0.39	0.55
Fig 1k
		shCTRL (Primary)			shCTRL (Secondary)			shABHD5 (Primary)			shABHD5 (Secondary)
	1 x 106	1.09	1.04	0.87	1.28	0.68	1.04	3.56	4.97	3.59	5.66	6.12	7.98
	1 x 105	1.16	0.88	0.96	1.21	0.87	0.94	3.77	5.26	6.14	6.47	7.77	8.48
	1 x 104	1.23	0.78	0.99	1.05	0.93	1.02	4.98	7.33	8.56	9.98	11.23	10.46

## Sheet: Fig 2
Fig 2c
		shCTRL					shABHD5
	Savolitinib	14.8802	11.0705	12.3	10.2	13.4	104.243	113.918	109.3	98.6	101.2
	Golvatinib	17.2141	17.4827	16.4	15.3	16.3	102.664	100.888	101.3	102.1	98.9
	JNJ-38877605	0.40153	3.15488	2.5	3.2	4.2	52.5978	54.1097	49.8	62.1	40.3
	XL184	13.1428	18.6078	14.5	17.6	12.1	97.5549	96.9992	99.1	89.7	88.4
	Capmatinib	3.6996	-4.61411	3.2	5.5	2.9	68.4493	53.8767	50.2	49.8	44.8
	SU11274	14.146	16.9671	13	14.2	13.9	79.6496	81.2668	80.6	68.9	90.3
	Tepotinib	21.6025	28.8827	22.1	19.5	18.6	97.1885	92.7036	97.3	102.1	88.9
Fig 2d
		Primary					Secondary
	- -	1.01	1.25	1.11	0.91	0.99	1.02	0.91	1.32	1.26	0.86
	- +	0.92	1.17	1.05	1.37	0.85	0.88	0.83	0.91	1.13	0.92
	+ -	0.95	1.21	1.01	0.93	0.97	0.89	1.11	1.16	0.81	1.15
	- -	4.51	5.02	4.16	3.84	4.81	9.48	9.46	10.04	10.41	8.61
	- +	4.63	4.21	4.27	5.05	5.22	8.98	7.58	9.01	8.03	9.28
	+ -	1.85	2.66	2.34	1.48	1.92	0.44	0.59	0.64	0.36	0.36
Fig 2e
	savolitinib (nmol/L）	shABHD5					shCTRL
	0.001	0.25	-0.49	-0.06	0.15	-0.05	6.37	-0.88	0.22	-1.35	8.83
	0.003	-5.78	-4.52	-3.61	-3.95	-2.61	16.36	17.59	-6.61	35.15	25.54
	0.009	0.05	0.23	0.58	-0.23	0.16	-12.16	-4.39	-7.3	11.79	1.08
	0.03	2.5	2.55	1.7	1.65	1.62	0.68	8.51	19.12	3.69	12.86
	0.09	30.34	31.58	30.48	30.07	29.65	-8.64	-2.44	4.35	-6.13	-10.46
	0.3	84.75	84.47	81.14	87.6	84.75	5.61	-1.13	-6.79	-1.99	6.91
	0.9	81.56	86.62	108.8	98.09	106.54	15.14	25.45	19.82	11.25	8.98
	3	95.16	96.79	95.13	94.74	97.63	17.47	4.98	13.45	29.83	14.9
	9	98.35	98.66	98	97.99	97.66	28.61	22.43	33.19	31.23	22.8
	27	98.14	98.77	97.92	98.56	99.23	31.03	22.22	32.71	24.61	27.34
Fig 2f
	Savolitinib (μmol/L）	shCTRL					shABHD5
	0.001	8.32	8.08	7.24	7.5	8.06	14.43	14.34	15.1	14.62	14.82
	0.003	7.23	11.56	11.81	10.77	9.23	13.05	12.37	13.19	13.19	13.5
	0.009	9.64	9.55	10.16	10.45	9.84	8.26	10.56	10.83	11.68	10.85
	0.03	13.19	11.91	12.58	13.08	11.46	17.71	17.96	19.57	18.95	19.22
	0.09	13.29	13.02	12.49	12.6	12.25	30.71	31.01	32.99	29.23	29.22
	0.3	15.09	10.02	13.96	11.3	15.09	69.98	70.64	69.47	69.71	70.28
	0.9	17.47	12.2	17.87	14.01	14.57	93.39	94.62	94.1	98.4	96.25
	3	25.4	23.37	25.48	24.78	24.47	95.6	97.16	94.54	95.35	91.68
	9	29.33	33.07	30.87	24.83	28.03	85.77	91.13	90.82	97.97	91.36
Fig 2h
		shCTRL						shABHD5
	Vehicle	766	1222	898	629	902	739	1416	1777	1821	1398	1653	1541
	Savolitinib	597	1011	754	588	567	605	421	335	655	399	459	467
		shCTRL						shABHD5
	Vehicle	467	545	497	331	297	432	1192	1013	889	1233	1187	1013
	Savolitinib	411	379	303	219	203	255	255	199	216	188	187	222
Fig 2k
		shCTRL						shABHD5
	Vehicle	25.3	34.2	22.8	19.7	26.8	28.7	65.4	59.8	49.7	69.2	71.3	59.7
	Savolitinib	22.9	31.5	19.6	17.6	23.8	29.8	9.3	11.6	13.4	8.9	6.7	18.2

## Sheet: Fig 3
Fig 3b
		shCTRL			shABHD5
	Control	149	83	93	449	366	510
	MET KD	69	49	57	60	52	48
		shCTRL			shABHD5
	Control	23	33	19	45	52	65
	MET KD	16	23	15	19	16	22
Fig 3e
		APCMin/+/Abhd5+/+/Cre+						APCMin/+/Abhd5f/f/Cre+
	AAV-shScrmbl	18	14	26	35	11	16	155	128	178	98	136	135
	AAV-shMet	15	11	20	21	8	10	34	39	46	51	34	48
		Control						Homo.
	AAV-shScrmbl	0	2	1	0	1	0	57	37	49	42	47	38
	AAV-shMet	0	0	0	1	1	0	4	7	9	6	8	3
Fig 3i
	shCTRL	0.87	1.13	1.02	1.18	0.82	0.97
	shABHD5	0.85	1.27	0.97	1.19	1.12	0.88
Fig 3j
	shCTRL	0.418102	0.390103	0.392817	0.769465	0.236831	0.514744	0.940779	0.994421	0.665231
	shABHD5	0.698304	0.412346	0.390103	0.717936	0.42101	0.272047	0.281641	0.390103	0.2836
	shCTRL	1.23279	0.934281	0.638133	1.43587	2.0166	1.75556	0.883883	0.987552
	shABHD5	2.08772	1.50726	2.11686	0.7966	0.994421	1.78006	1.20742	2.20676

## Sheet: Fig 4
Fig 4f
	shCTRL	0.97	1.03	0.91	1.22	0.78	1.04
	shABHD5	3.6	4.9	3.6	4.12	3.88	3.56
Fig 4g
		Control			ABHD5 KD
	Gh2	0.92	1.08	1.1	3.22	4.56	2.99
	CTGF	1.05	1.03	1.12	4.37	5.28	3.39
	DKK1	1.17	0.83	1.21	6.73	7.99	5.12
	ITGB2	0.98	1.14	1.06	7.89	5.51	4.91
	Birc5	1.18	1.06	1.01	5.33	3.87	4.13
	AREG	1.02	0.98	0.91	3.33	4.35	5.13
Fig 4k
		ApcMin/+/Abhd5+/+/Cre+						ApcMin/+/Abhd5f/f/Cre+
	AAV-shScrmbl	21	24	30	33	15	17	164	143	112	83	91	76
	AAV-shYap	19	18	22	20	12	6	42	28	19	27	33	31
		ApcMin/+/Abhd5+/+/Cre+						ApcMin/+/Abhd5f/f/Cre+
	AAV-shScrmbl	0	1	2	1	2	2	68	45	35	46	59	28
	AAV-shYap	0	0	1	1	1	2	5	6	8	10	7	4

## Sheet: Fig 5
Fig 5a
	shCTRL	1.19	0.79	1.05	0.97
	shABHD5	1.22	0.78	1.1	0.91
Fig 5f
		Control			ABHD5 KD
	Buffer	1.21	0.79	1.06	4.43	6.12	3.27
	LSD1	1.13	0.87	0.94	1.21	0.88	1.56
Fig 5k
		Control			ABHD5 KD
	Control	1.11	1.02	1.25	5.43	4.77	6.27
	SET1A KD	1.02	0.78	1.04	1.01	0.78	1.66

## Sheet: Fig 6
Fig 6d
		Control			ABHD5 KD
	Control	1.21	0.99	1.07	5.23	6.66	4.12
	DPY30 KD	0.89	0.81	1.15	1.56	0.78	1.19
Fig 6g
		ApcMin/+/Abhd5+/+/Cre+						ApcMin/+/Abhd5f/f/Cre+
	AAV-shScrmbl	19	22	28	31	17	16	137	154	129	77	129	149
	AAV-shDpy30	15	12	15	22	10	11	45	25	33	19	45	22
		ApcMin/+/Abhd5+/+/Cre+						ApcMin/+/Abhd5f/f/Cre+
	AAV-shScrmbl	0	0	0	1	1	1	53	56	45	44	39	48
	AAV-shDpy30	0	0	0	1	1	0	13	12	7	9	6	16
Fig 6h
	shCTRL	0.88	1.05	1.02
	shABHD5	1.33	1.19	0.89

## Sheet: Fig 7
Fig 7b
	ABHD5	0.137	0.174	0.211	0.248	0.285	0.322	0.359	0.396	0.433	0.47	0.507	0.544	0.581	0.618	0.655	0.692	0.729	0.766	0.803	0.84	0.877	0.914	0.951	0.988	1.025	1.062	1.099	1.136	1.173	1.21	1.247	1.284	1.321	1.358	1.395	1.432	1.469	1.506	1.543	1.58	1.617	1.654	1.691	1.728	1.765	1.802	1.839	1.876
	DPY30	2	2	3	2	2	1	2	3	3	3	3	3	3	2	2	3	3	2	3	3	2	2	2	1	1	2	1	2	1	0	1	2	0	2	0	2	1	2	1	3	2	1	2	2	1	0	0	1
	ABHD5	0.137	0.174	0.211	0.248	0.285	0.322	0.359	0.396	0.433	0.47	0.507	0.544	0.581	0.618	0.655	0.692	0.729	0.766	0.803	0.84	0.877	0.914	0.951	0.988	1.025	1.062	1.099	1.136	1.173	1.21	1.247	1.284	1.321	1.358	1.395	1.432	1.469	1.506	1.543	1.58	1.617	1.654	1.691	1.728	1.765	1.802	1.839	1.876
	c-Met	2	3	1	3	2	1	2	2	3	1	3	2	1	2	3	2	1	2	1	3	2	2	2	1	3	1	2	2	0	2	3	1	3	2	1	2	3	2	1	2	1	3	2	2	2	1	3	1
	DPY30	0.137	0.174	0.211	0.248	0.285	0.322	0.359	0.396	0.433	0.47	0.507	0.544	0.581	0.618	0.655	0.692	0.729	0.766	0.803	0.84	0.877	0.914	0.951	0.988	1.025	1.062	1.099	1.136	1.173	1.21	1.247	1.284	1.321	1.358	1.395	1.432	1.469	1.506	1.543	1.58	1.617	1.654	1.691	1.728	1.765	1.802	1.839	1.876
	c-met	0	0	0	0	1	1	2	1	0	0	0	0	0	1	1	1	2	2	2	1	1	2	2	2	1	2	2	2	2	2	2	1	2	2	3	3	3	3	3	3	3	3	3	3	3	3	2	2
Fig 7c
	PFS(Month)	high(n=54)	low(n=53)
	85	0
	52	0
	50	0
	37	1
	12	1
	36	0
	36	1
	84	0
	47	1
	53	1
	63	1
	44	1
	31	1
	37	0
	61	0
	70	0
	62	0
	37	1
	32	1
	54	0
	51	0
	38	1
	43	0
	62	0
	39	1
	72	0
	43	0
	57	0
	49	0
	47	0
	40	1
	51	0
	33	1
	32	0
	48	0
	56	0
	65	0
	28	0
	17	0
	37	0
	49	1
	60	0
	42	0
	48	0
	44	1
	54	0
	72	0
	15	0
	31	1
	30	1
	19	1
	36	1
	7	1
	37	0
	24		1
	24		1
	11		0
	4		0
	13		1
	2		0
	14		1
	1		0
	13		1
	10		1
	4		1
	14		0
	16		0
	13		1
	72		0
	50		0
	44		0
	11		0
	9		1
	21		1
	16		0
	33		1
	12		0
	15		0
	13		1
	8		1
	7		1
	12		0
	5		1
	2		1
	23		0
	34		1
	56		0
	34		0
	43		1
	2		1
	17		0
	8		1
	6		0
	15		0
	31		0
	20		0
	17		0
	22		0
	11		0
	9		1
	5		1
	5		0
	16		1
	17		0
	5		0
	12		0
	5		1
Fig 7f
		ABHD5highDPY30lowc-Metlow					ABHD5lowDPY30highc-Metlhigh
	Vehicle	1.09	0.86	1.1	1.18	0.77	5.77	4.98	6.23	5.59	5.29
	Savolitinib	1.22	0.78	0.99	1.04	0.99	2.23	3.01	2.29	1.97	3.28
[truncated: 28 more columns]

## Sheet: Fig s1
Fig s1c
		Primary					Secondary
	shCTRL	0.88	1.12	1	1.13	0.87	1.09	0.91	1	1.07	0.93
	shABHD5	4.99	3.28	4.23	3.46	5.01	10.23	7.99	11.52	9.03	10.67
	shCTRL	29	22	23	17	12	14	20	23	38	22
	shABHD5	165	128	114	110	152	149	135	108	166	179
Fig s1e
		Primary					Secondary
	shCTRL	0.98	1.02	1	1.03	0.97	1.13	0.87	1	1.15	0.9
	shABHD5	5.76	4.18	3.99	3.51	4.76	10.13	9.88	12.75	8.77	10.56
	shCTRL	32	19	28	16	27	18	21	25	38	29
	shABHD5	166	137	108	119	177	153	115	123	146	164
Fig s1f
		Primary			Secondary
	CTRL	1.03	0.91	1.06	1.19	0.9	0.91
	ABHD5	0.56	0.47	0.39	0.26	0.12	0.18
	CTRL	25	22	18	19	28	30	22	38	21	17
	ABHD5	6	8	7	3	7	10	9	8	7	9
Fig s1h
	shCTRL	135	233	329	441	488
	shABHD5	1766	955	1345	1258	1256
	shCTRL	1.15	2.33	3.49	1.19	0.78	1.18	0.88	1.15	0.67	1.43
	shABHD5	7.44	5.52	5.19	6.99	8.13	9.31	11.22	7.04	8.88	7.85
Fig s1j
		CTRL (Primary)			CTRL (Secondary)			ABHD5 (Primary)			ABHD5 (Secondary)
	5 x 106	1.09	1.1	0.81	1.28	0.76	1.04	0.56	0.67	0.59	0.46	0.42	0.38
	5 x 105	0.88	0.98	1.14	1.02	0.87	1.11	0.77	0.66	0.44	0.47	0.37	0.48
	5 x 104	1.22	0.79	0.99	1.05	0.91	1.04	0.48	0.33	0.26	0.28	0.13	0.06

## Sheet: Fig s3
Fig s3b
		shCTRL			shABHD5
	Control	15	11	20	185	229	336
	MET KD	12	10	16	16	49	37
Fig s3c
		shCTRL			shABHD5
	Control	166	335	429	766	1163	1336
	MET KD	142	254	312	166	298	177
Fig s3d
		Control			ABHD5 KD
	Control	549	483	693	1129	866	1010
	MET KD	469	389	557	260	352	248

## Sheet: Fig s4
Fig s4a
		shCTRL			shABHD5
	Vehicle	133	108	97	588	372	498
	Verteporfin	79	82	66	88	59	67
Fig s4b
		shCTRL			shABHD5
	Vehicle	113	298	445	1855	1233	1647
	Verteporfin	100	234	332	298	354	523
Fig s4c
		shCTRL						shABHD5
	Vehicle	555	1288	764	546	775	638	1788	1422	1988	1143	1643	1772
	Verteporfin	389	622	544	422	523	581	322	476	299	312	286	221

[truncated: 6 more sheets: Fig s5, Fig s6, Fig s7, Fig s8, Fig s9, Fig s10]
